# Supplementary material for: Exposure to Low Zearalenone Doses and Changes in the Homeostasis and Concentrations of Endogenous Hormones in Selected Steroid-Sensitive Tissues in Pre-Pubertal Gilts
Source: Toxins (Basel). 2022 Nov 11;14(11):790. doi: 10.3390/toxins14110790 (PMC9692984; doi:10.3390/toxins14110790)
Supplement: Supplementary file 1 [file toxins-14-00790-s001.zip]

Archive with 1 entries (1 files):
- toxins-2012151-supplementary.pdf
